# Supplementary material for: MicroRNA as a potential diagnostic and prognostic biomarker in brain gliomas: a systematic review and meta-analysis
Source: Front Neurol. 2024 Feb 29;15:1357321. doi: 10.3389/fneur.2024.1357321 (PMC10937740; doi:10.3389/fneur.2024.1357321)
Supplement: Supplementary file 2 [file Data_Sheet_2.zip]

Archive with 3 entries (3 files):
- Data Sheet 3.DOCX
- PRISMA Cheklist.docx
- Data Sheet 2.DOCX
